# Supplementary material for: Prediction of Genetic Groups within Brettanomyces bruxellensis through Cell Morphology Using a Deep Learning Tool
Source: J Fungi (Basel). 2021 Jul 21;7(8):581. doi: 10.3390/jof7080581 (PMC8396822; doi:10.3390/jof7080581)
Supplement: Supplementary file 1 [file jof-07-00581-s001.zip]

Archive with 1 entries (1 files):
- jof-1296666-supplementary.pdf
